# Supplementary material for: Orthograph: a versatile tool for mapping coding nucleotide sequences to clusters of orthologous genes
Source: BMC Bioinformatics. 2017 Feb 16;18:111. doi: 10.1186/s12859-017-1529-8 (PMC5312442; doi:10.1186/s12859-017-1529-8)
Supplement: Additional file 2 — Species, 1KITE library IDs (see http://1kite.org/1kite_species.php), number of assembled transcripts, total assembly size, N50 values, and NCBI GenBank accession numbers. Note that the assemblies were filtered to contain only contigs longer than 199 bp. (TXT 4 kb) [file 12859_2017_1529_MOESM2_ESM.txt]

Species	1KITE library ID	Taxonomy ID	BioProject	BioSample accession	Sample accession	Experiment accession	Run accession	TSA project accession	TSA version	Transcripts	Total length	N50
Alysson spinosus	INSytvTBDRAAPEI-9	1507100	252289	SAMN02870203	SRS651858	SRX642976	SRR1503092	GBUA00000000	GBUA01000000	40,680	47,606,733	1,568
Bembix rostrata	INSswpTBNRAAPEI-44	1507104	252270	SAMN02870220	SRS651839	SRX642957	SRR1503073	GBQR00000000	GBQR01000000	33,341	37,839,804	6,031
Cerceris arenaria	INSytvTBFRAAPEI-12	1507109	252291	SAMN02870235	SRS651861	SRX642978	SRR1503094	GBNS00000000	GBNS01000000	24,719	34,252,864	3,305
Chalybion californicum	INSytvTBQRAAPEI-57	411700	252298	SAMN02870236	SRS651868	SRX642985	SRR1503101	GBOM00000000	GBOM01000000	21,323	33,977,878	3,834
Crabro peltarius	INSswpTBJRAAPEI-37	1507127	252268	SAMN02870270	SRS651838	SRX642955	SRR1503071	GBWG00000000	GBWG01000000	17,826	27,839,732	4,932
Crossocerus quadrimaculatus	INSswpTBPRAAPEI-46	1126388	252271	SAMN02870271	SRS651841	SRX642958	SRR1503074	GBWH00000000	GBWH01000000	16,354	27,670,170	5,280
Dinetus pictus	INSjdsTAYRAAPEI-43	1507342	252320	SAMN02870280	SRS651890	SRX643007	SRR1503123	GBLS00000000	GBLS01000000	20,195	35,261,360	5,479
Diodontus minutus	INSjdsTBMRAAPEI-88	1294192	252322	SAMN02870281	SRS651892	SRX643009	SRR1503125	GBMA00000000	GBMA01000000	22,820	39,373,028	3,107
Gorytes laticinctus	INSytvTBERAAPEI-11	1126390	252290	SAMN02870305	SRS651860	SRX642977	SRR1503093	GBNR00000000	GBNR01000000	20,336	30,119,789	7,540
Harpactus elegans	INSswpTAFRAAPEI-16	1507137	252247	SAMN02870308	SRS651818	SRX642935	SRR1503051	GBNF00000000	GBNF01000000	22,245	35,499,888	4,814
Isodontia mexicana	INSswpTBDRAAPEI-30	288402	252264	SAMN02870321	SRS651834	SRX642951	SRR1503067	GBPY00000000	GBPY01000000	34,622	38,000,489	2,600
Nysson niger	INSswpTBGRAAPEI-34	1507151	252266	SAMN02870351	SRS651836	SRX642953	SRR1503069	GBNN00000000	GBNN01000000	22,496	29,091,955	4,151
Oxybelus bipunctatus	INSjdsTBIRAAPEI-75	1507154	252321	SAMN02870362	SRS651891	SRX643008	SRR1503124	GBLU00000000	GBLU01000000	22,233	37,187,137	2,311
Pemphredon lugens	INSytvTBBRAAPEI-95	1507158	252288	SAMN02870371	SRS651859	SRX642975	SRR1503091	GBQH00000000	GBQH01000000	24,675	39,425,911	716
Philanthus triangulum	INSswpTBTRABPEI-62	280486	252273	SAMN02870374	SRS651843	SRX642960	SRR1503076	GBWI00000000	GBWI01000000	21,735	27,360,360	4,209
Podalonia hirsuta	INSswpTBRRAAPEI-56	1088627	252272	SAMN02870381	SRS651842	SRX642959	SRR1503075	GBPX00000000	GBPX01000000	21,108	32,136,789	4,075
Prionyx kirbii	INSytvTBSRAAPEI-74	330847	252299	SAMN02870385	SRS651869	SRX642986	SRR1503102	GBQI00000000	GBQI01000000	21,703	31,095,319	8,540
Psenulus fuscipennis	INSswpTATRAAPEI-13	1507163	252256	SAMN02870386	SRS651827	SRX642944	SRR1503060	GBNH00000000	GBNH01000000	24,423	31,095,907	1,024
Sceliphron curvatum	INSswpTAZRAAPEI-19	1507168	252261	SAMN02870396	SRS651832	SRX642949	SRR1503065	GBNL00000000	GBNL01000000	22,934	32,739,311	6,440
Sphecius convallis	INSnfrTBORAAPEI-14	420963	252349	SAMN02870401	SRS651919	SRX643036	SRR1503152	GBOB00000000	GBOB01000000	19,967	25,618,375	3,922
Sphex funerarius	INSytvTAIRAAPEI-18	1507169	252279	SAMN02870403	SRS651849	SRX642966	SRR1503082	GBQD00000000	GBQD01000000	26,189	37,503,328	1,476
Stizoides tridentatus	INSytvTARRAAPEI-44	1507174	252284	SAMN02870412	SRS651854	SRX642971	SRR1503087	GBQO00000000	GBQO01000000	27,724	34,689,230	5,790
Tachysphex fulvitarsis	INSswpTAKRAAPEI-21	1507176	252251	SAMN02870419	SRS651822	SRX642939	SRR1503055	GBPR00000000	GBPR01000000	17,308	32,940,922	8,852
Trypoxylon figulus	INSytvTAWRAAPEI-88	1124897	252286	SAMN02870436	SRS651856	SRX642973	SRR1503089	GBWO00000000	GBWO01000000	19,174	31,640,527	4,800
